# Supplementary material for: Solid Dispersions Obtained by Ball Milling as Delivery Platform of Etodolac, a Model Poorly Soluble Drug
Source: Materials (Basel). 2024 Aug 7;17(16):3923. doi: 10.3390/ma17163923 (PMC11355714; doi:10.3390/ma17163923)
Supplement: Supplementary file 1 [file materials-17-03923-s001.zip]

Archive with 1 entries (1 files):
- materials-3120668-supplementary.pdf
